# Supplementary material for: Effect of a two-stage intervention package on the cesarean section rate in Guangzhou, China: A before-and-after study
Source: PLoS Med. 2019 Jul 8;16(7):e1002846. doi: 10.1371/journal.pmed.1002846 (PMC6613675; doi:10.1371/journal.pmed.1002846)
Supplement: S1 Table — (XLSX) [file pmed.1002846.s006.xlsx]

## Sheet: Sheet1
	Variable		Perinatal characteristics, N (%)						Cesarean section rates, % (95% CI)
			Baseline		Stage 1		Stage 2		Total		Baseline		Stage 1		Stage 2
	Total		278 472 (28)		476 883 (48)		248 580 (25)		38.5 (37.3-39.7)		44.9 (44.4-45.3)		39.7 (39.0-40.5)		29.1 (28.2-29.9)
	Maternal age (years) (N= 1,001,786)
	Mean (SD)		26.6 (4.2)		26.9 (4.4)		27.4 (4.3)		-		-		-		-
	＜25		104 766 (38)		163 736 (34)		69 410 (28)		30.6 (29.7-31.5)		35.0 (34.5-35.4)		31.6 (30.9-32.2)		21.7 (20.9-22.4)
	25-29		119 072 (43)		207 903 (44)		118 361 (48)		38.2 (36.8-39.7)		46.6 (46.1-47.2)		39.5 (38.6-40.4)		27.5 (26.6-28.3)
	30-34		43 303 (16)		84 773 (18)		48 845 (20)		48.0 (46.4-49.6)		57.4 (56.5-58.4)		49.6 (48.5-50.7)		36.8 (35.7-37.9)
	≥35		10 432 (4)		19 222 (4)		11 963 (5)		66.1 (64.6-67.6)		73.2 (72.4-74)		68.7 (67.7-69.7)		55.7 (54.2-57.3)
	Gestational weeks (N = 1,003,935
	Term		278 135 (99.9)		476 648 (99.9)		248 544 (99.9)		38.5 (37.3-39.7)		44.8 (44.4-45.3)		39.7 (39.0-40.5)		29.0 (28.2-29.9)
	Post-term		337 (0.12)		235 (0.05)		36 (0.01)		56.4 (52.6-60.3)		57.9 (53.3-62.5)		56.2 (48.8-63.5)		44.4 (27.2-61.7)
	Birth weight (N = 1,003,784)
	Mean (SD) (g)		3 199 (393)		3 196 (389)		3 187 (386)		-		-		-		-
	Low birth weight		6 266 (2)		11 084 (2)		6 220 (3)		38.7 (37.7-39.7)		40.4 (38.8-41.9)		40.7 (39.6-41.8)		33.4 (32.0-34.8)
	Normal		263 496 (95)		452 092 (95)		235 754 (95)		37.5 (36.3-38.7)		44.0 (43.5-44.4)		38.7 (38.0-39.5)		28.0 (27.2-28.8)
	Macrosomia		8 622 (3)		13 644 (3)		6 606 (3)		71.2 (70.1-72.3)		75.4 (74.4-76.3)		72.4 (71.6-73.3)		63.2 (61.5-64.8)
	Baseline: Jan. 2008 - Sep. 2010; Stage 1: Oct. 2010-Sep. 2014; Stage 2: Oct. 2014-Dec. 2016.
	CI, confidence interval; SD, standard deviation.
