# Supplementary material for: Effect of a two-stage intervention package on the cesarean section rate in Guangzhou, China: A before-and-after study
Source: PLoS Med. 2019 Jul 8;16(7):e1002846. doi: 10.1371/journal.pmed.1002846 (PMC6613675; doi:10.1371/journal.pmed.1002846)
Supplement: S2 Table — (XLSX) [file pmed.1002846.s007.xlsx]

## Sheet: Sheet1
	Variable		Perinatal characteristics, N (%)						Cesarean section rates, % (95% CI)
			Baseline		Stage 1		Stage 2		Total		Baseline		Stage 1		Stage 2
	Total		183 513 (20)		425 264 (46)		309 220 (34)		39.6 (39.6-39.6)		38.5 (38.5-38.6)		39.8 (39.8-39.8)		39.8 (39.8-39.8))
	Maternal age (years) (N= 912,503)
	Mean (SD)		29.9 ± 4.9		30.0 ± 5.0		31.0 ± 5.0
	＜25		29 240 (6)		68 447 (8)		34 762 (6)		24.4 (24.4-24.4)		25.5 (25.5-25.5)		24.6 (24.6-24.7)		23.4 (23.4-23.5)
	25-29		68 096 (15)		153 525 (17)		101 756 (18)		34.6 (34.6-34.6)		34.7 (34.6-34.7)		35.5 (35.5-35.6)		33.4 (33.3-33.4)
	30-34		54 342 (12)		131 014 (15)		107 232 (19)		44.0 (44.0-44.1)		43.2 (43.2-43.3)		45.2 (45.2-45.3)		43.0 (43.0-43.1)
	≥35		29 908 (7)		68 726 (8)		65 455 (12)		53.4 (53.3-53.4)		52.6 (52.6-52.6)		54.3 (54.3-54.3)		52.7 (52.7-52.7)
	Parity (N = 912,573)
	Nulliparas		21 250 (5)		36 965 (4)		21 372 (4)		48.0 (48.0-48.0)		45.7 (45.7-45.8)		47.4 (47.3-47.4)		50.1 (50.1-50.2)
	Multiparas with PCS		28 515 (6)		90 068 (10)		80 502 (15)		92.3 (92.3-92.3)		94.5 (94.4-94.5)		94.2 (94.2-94.2)		90.2 (90.2-90.2)
	Multiparas with PVD		132 820 (29)		296 823 (33)		204 258 (37)		21.4 (21.4-21.5)		25.2 (25.2-25.3)		22.3 (22.2-22.3)		19.1 (19.1-19.1)
	Gestational weeks (N = 917,997)
	Preterm		32 457 (7)		68 048 (8)		43 111 (8)		50.8 (50.8-50.8)		45.8 (45.8-45.9)		50.9 (50.9-50.9)		52.7 (52.7-52.7)
	Term		150 604 (33)		356 860 (40)		266 037 (48)		92.3 (92.3-92.3)		92.8 (92.8-92.8)		92.3 (92.3-92.3)		92.2 (92.2-92.2)
	Post-term		452 (0.1)		356 (0.04)		72 (0.01)		43.3 (43.1-43.4)		47.6 (47.4-47.8)		42.4 (42.2-42.6)		31.4 (31.0-31.8)
	Birth weight (N = 917,255)
	Mean (SD) (g)		3097 ± 579		3103 ± 552		3116 ± 536
	Low birth weight		22 199 (5)		47 597 (5)		31 687 (6)		55.4 (55.4-55.5)		49.1 (49.1-49.2)		55.4 (55.4-55.4)		57.9 (57.8-57.9)
	Normal		153 339 (33)		362 067 (40)		26 6621 (48)		37.3 (37.3-37.3)		36.5 (36.4-36.5)		37.4 (37.4-37.4)		37.4 (37.4-37.4)
	Macrosomia		7 830 (2)		15 456 (2)		10 459 (2)		48.8 (48.7-48.8)		49.7 (49.7-49.8)		49.1 (49.1-49.1)		48.0 (47.9-48.0)
	Other births: births other than nulliparous singletons at term.
	Baseline: Jan. 2008 - Sep. 2010; Stage 1: Oct. 2010-Sep. 2014; Stage 2: Oct. 2014-Dec. 2016.
	CI, confidence interval; SD, standard deviation; PCS, prior cesarean section; PVD, prior vaginal delivery.
