# Supplementary material for: Effect of a two-stage intervention package on the cesarean section rate in Guangzhou, China: A before-and-after study
Source: PLoS Med. 2019 Jul 8;16(7):e1002846. doi: 10.1371/journal.pmed.1002846 (PMC6613675; doi:10.1371/journal.pmed.1002846)
Supplement: S3 Table — (XLSX) [file pmed.1002846.s008.xlsx]

## Sheet: Sheet1
	Variables			Nulliparous(n=1,083,522 )			Multiparas with prior cesarean section (n=199,085)			Multiparas with prior vaginal delivery (n=633,901)
				β (Coefficient)	P-value	95% CI	β (Coefficient)	P-value	95% CI	β (Coefficient)	P-value	95% CI
	Baseline intercept			45.59	<0.001	44.42, 46.76	93.73	<0.001	92.76, 94.70	26.51	<0.001	25.98, 27.04
	Baseline slope			-0.04	0.231	-0.10, 0.02	0.04	0.123	-0.01, 0.09	-0.04	0.002	-0.07, -0.02
	Stage 1 - Intercept change			-1.71	0.018	-3.11, -0.32	-0.06	0.928	-1.24, 1.13	-1.93	<0.001	-2.60, -1.26
	Stage 1 - Slope change			-0.08	0.024	-0.15, -0.01	-0.07	0.021	-0.13, -0.01	0.04	0.008	0.01, 0.07
	Stage 2 - Intercept change			-4.89	<0.001	-6.39, -3.40	-2.14	0.001	-3.39, -0.89	-1.55	<0.001	-2.29, -0.80
	Stage 2- Slope change			-0.09	0.038	-0.18, -0.01	-0.09	0.012	-0.16, -0.02	-0.17	<0.001	-0.21, -0.14
	Variables listed were modeled along with autoregressive terms by subset models. Subset models are common for seasonal monthly data, which list the lags in the autoregressive model.
	Baseline intercept: cesarean section rates at baseline; Baseline slope: baseline trend; Intercept change: change in level compared with the previous stage; Slope change: change in trend compared with the previous stage, per month.
	Baseline: Jan. 2008 - Sep. 2010; Stage 1: Oct. 2010-Sep. 2014; Stage 2: Oct. 2014-Dec. 2016.
