# Supplementary material for: Effect of a two-stage intervention package on the cesarean section rate in Guangzhou, China: A before-and-after study
Source: PLoS Med. 2019 Jul 8;16(7):e1002846. doi: 10.1371/journal.pmed.1002846 (PMC6613675; doi:10.1371/journal.pmed.1002846)
Supplement: S4 Table — (XLSX) [file pmed.1002846.s009.xlsx]

## Sheet: Sheet1
	Variables			Subgroups
				Nulliparous term singleton births(n=973,815)						Other births(n=865,765)
				β (Coefficient)		P-value		95% CI		β (Coefficient)		P-value		95% CI
	Baseline intercept			50.1		<0.001		48.96, 51.25		35.23		<0.001		34.54, 35.91
	Baseline slope			-0.05		0.132		-0.10, 0.01		0.07		<0.001		0.04, 0.10
	Stage 1 - Intercept change			-1.85		0.011		-3.24, -0.46		-1.47		<0.001		-2.31, -0.63
	Stage 1 - Slope change			-0.09		0.007		-0.16, -0.03		-0.02		0.331		-0.06, 0.02
	Stage 2 - Intercept change			-5.02		<0.001		-6.59, -3.45		-1.66		<0.001		-2.59, -0.72
	Stage 2- Slope change			-0.12		0.016		-0.22, -0.02		-0.13		<0.001		-0.19, -0.08
	Variables listed were modeled along with autoregressive terms by subset models. Subset models are common for seasonal monthly data, which list the lags in the autoregressive model.
	Baseline intercept: cesarean section rates at baseline; Baseline slope: baseline trend; Intercept change: change in level compared with the previous stage; Slope change: change in trend compared with the previous stage, per month.
	Baseline: Jan. 2008 - Sep. 2010; Stage 1: Oct. 2010-Sep. 2014; Stage 2: Oct. 2014-Sep. 2016.
